# Supplementary material for: Ascorbate Plus Buformin in AML: A Metabolic Targeted Treatment
Source: Cancers (Basel). 2022 May 23;14(10):2565. doi: 10.3390/cancers14102565 (PMC9139619; doi:10.3390/cancers14102565)
Supplement: Supplementary file 1 [file cancers-14-02565-s001.zip]

Archive with 1 entries (1 files):
- cancers-1722573-supplementary.pdf
